# Supplementary material for: Differences and Changes in Cerebellar Functional Connectivity of Parkinson’s Patients with Visual Hallucinations
Source: Brain Sci. 2023 Oct 13;13(10):1458. doi: 10.3390/brainsci13101458 (PMC10605214; doi:10.3390/brainsci13101458)
Supplement: Supplementary file 1 [file brainsci-13-01458-s001.zip]

Archive with 1 entries (1 files):
- brainsci-2640070-supplementary.pdf
